# Supplementary material for: Impact of Sirolimus versus Mycophenolate Mofetil on Kidney Function after Calcineurin Inhibitor Dose Reduction in Liver Transplant Recipients
Source: Pharmaceuticals (Basel). 2023 Jul 31;16(8):1087. doi: 10.3390/ph16081087 (PMC10457954; doi:10.3390/ph16081087)
Supplement: Supplementary file 1 [file pharmaceuticals-16-01087-s001.zip]

Archive with 1 entries (1 files):
- pharmaceuticals-2481109-supplementary.pdf
